# Supplementary material for: Identification of Doxorubicin as Repurposing Inhibitory Drug for MERS-CoV PLpro
Source: Molecules. 2022 Nov 4;27(21):7553. doi: 10.3390/molecules27217553 (PMC9654812; doi:10.3390/molecules27217553)
Supplement: Supplementary file 1 [file molecules-27-07553-s001.zip]

Archive with 1 entries (1 files):
- molecules-1961735-supplementary.pdf
